# Supplementary material for: Challenges in the Heterologous Production of Furanocoumarins in Escherichia coli
Source: Molecules. 2022 Oct 25;27(21):7230. doi: 10.3390/molecules27217230 (PMC9656933; doi:10.3390/molecules27217230)
Supplement: Supplementary file 1 [file molecules-27-07230-s001.zip]

Archive with 1 entries (1 files):
- molecules-1929143-supplementary.pdf
